# Supplementary material for: SAQ training on sprint, change-of-direction speed, and agility in U-20 female football players
Source: PLoS One. 2024 Mar 13;19(3):e0299204. doi: 10.1371/journal.pone.0299204 (PMC10936847; doi:10.1371/journal.pone.0299204)
Supplement: S1 File — (CSV) [file pone.0299204.s001.csv]

Group	NO	5sp_m	5sp_Pre	5sp_Post	10sp_m	10sp_Pre	10sp_Post	20sp_m	20sp_Pre	20sp_Post	30sp_m	30sp_Pre	30sp_Post	20dr_m	20dr_Pre	20dr_Post	30dr_m	30dr_Pre	30dr_Post	arrowL_m	arrowL_Pre	arrowL_Post	arrowR_m	arrowR_Pre	arrowR_Post	arrowdrL_m	arrowdrL_Pre	arrowdrL_Post	arrowdrR_m	arrowdrR_Pre	arrowdrR_Post	semo_m	semo_Pre	semo_Post	22dr_m	22dr_Pre	22dr_Post	rat_m	rat_Pre	rat_Post
1	1	-0.109	1.517	1.408	-0.183	2.397	2.214	-0.117	3.603	3.486	-0.293	5.187	4.894	-0.396	4.184	3.788	-0.161	5.579	5.418	-0.078	9.179	9.101	-0.177	9.171	8.994	-0.852	10.789	9.937	-0.593	10.522	9.929	-0.158	11.977	11.819	-1.809	13.642	11.833	0.027	2.154	2.181
1	2	-0.102	1.386	1.284	-0.344	2.303	1.959	-0.068	3.557	3.489	-0.326	5.26	4.934	-0.418	4.485	4.067	-0.568	6.047	5.479	-0.118	9.656	9.538	-0.236	9.375	9.139	-0.224	11.274	11.05	-0.246	11.338	11.092	-0.098	12.149	12.051	-2.223	16.218	13.995	-0.31	2.43	2.12
1	3	-0.051	1.363	1.312	-0.163	2.259	2.096	-0.06	3.537	3.477	-0.153	5.222	5.069	-0.082	4.209	4.127	-0.751	6.179	5.428	0.139	9.12	9.259	-0.128	9.303	9.175	-0.078	10.604	10.526	-0.062	10.709	10.647	-0.889	12.026	11.137	-2.495	15.299	12.804	-0.133	2.281	2.148
1	4	-0.053	1.44	1.387	-0.107	2.23	2.123	-0.484	3.875	3.391	-0.238	4.986	4.748	-0.326	4.079	3.753	-0.18	5.455	5.275	-0.499	9.236	8.737	-0.009	8.993	8.984	-0.05	10.771	10.721	-0.311	11	10.689	-0.716	12.444	11.728	-0.944	14.832	13.888	-0.053	2.225	2.172
1	5	-0.207	1.588	1.381	-0.017	2.227	2.21	-0.214	3.913	3.699	-0.135	5.407	5.272	-0.032	4.073	4.041	-0.192	5.774	5.582	-0.066	9.543	9.477	-0.389	9.665	9.276	-0.115	10.805	10.69	-0.029	10.608	10.579	-0.845	12.436	11.591	-1.645	14.279	12.634	-0.111	2.29	2.179
1	6	-0.026	1.346	1.32	-0.164	2.335	2.171	-0.048	3.743	3.695	-0.017	5.125	5.108	-0.083	4.138	4.055	-0.153	5.712	5.559	-0.174	9.319	9.145	-0.181	9.208	9.027	-0.126	10.731	10.605	-0.364	10.588	10.224	-0.704	11.899	11.195	-1.162	14.046	12.884	-0.154	2.289	2.135
1	7	-0.201	1.579	1.378	-0.067	2.355	2.288	-0.006	3.732	3.726	-0.474	5.479	5.005	-0.214	4.194	3.98	-0.001	5.502	5.501	-0.091	9.545	9.454	-0.285	9.51	9.225	-0.237	11.068	10.831	-0.106	11.705	11.599	-1.122	12.04	10.918	-3.01	15.727	12.717	-0.124	2.379	2.255
1	8	-0.045	1.464	1.419	-0.229	2.288	2.059	-0.289	3.805	3.516	-0.212	5.101	4.889	-0.177	4.255	4.078	-0.032	5.684	5.652	-0.026	9.278	9.252	-0.135	8.953	8.818	-0.402	11.439	11.037	-0.332	11.399	11.067	-0.277	11.989	11.712	-2.535	15.866	13.331	-0.224	2.306	2.082
1	9	-0.179	1.453	1.274	-0.18	2.367	2.187	-0.207	3.901	3.694	-0.469	5.501	5.032	-0.178	4.107	3.929	-0.15	5.68	5.53	-0.12	9.835	9.715	-0.423	9.718	9.295	-0.22	11.181	10.961	-0.23	11.13	10.9	-0.983	12.562	11.579	-0.629	14.514	13.885	-0.142	2.189	2.047
2	10	-0.127	1.453	1.326	-0.126	2.336	2.21	-0.004	3.804	3.8	-0.154	5.354	5.2	0.215	3.926	4.141	0.326	5.583	5.909	0.421	9.373	9.794	0.485	9.215	9.7	1.04	11.41	12.45	0.534	11.216	11.75	0.533	12.137	12.67	0.233	14.353	14.586	-0.096	2.409	2.313
2	11	-0.129	1.428	1.299	-0.112	2.326	2.214	0.304	3.237	3.541	-0.085	5.035	4.95	-0.131	4.134	4.003	-0.043	5.456	5.413	0.521	8.325	8.846	0.296	8.596	8.892	0.421	10.67	11.091	0.436	10.102	10.538	1.283	10.648	11.931	-0.396	13.862	13.466	0.273	2.211	2.484
2	12	0.018	1.34	1.358	-0.155	2.278	2.123	0.141	3.736	3.877	0.178	5.294	5.472	0.198	4.269	4.467	-0.244	6.151	5.907	0.679	9.109	9.788	0.407	9.179	9.586	-0.039	11.281	11.242	0.578	10.473	11.051	1.1	11.366	12.466	-1.064	14.759	13.695	0.031	2.251	2.282
2	13	-0.035	1.361	1.326	0.048	2.261	2.309	-0.034	3.52	3.486	0.366	5.348	5.714	-0.297	4.221	3.924	0.204	5.504	5.708	-0.163	9.02	8.857	-0.242	9.231	8.989	-0.07	11.302	11.232	0.65	10.502	11.152	0.113	11.439	11.552	-0.022	14.043	14.021	-0.182	2.261	2.079
2	14	0.205	1.264	1.469	-0.2	2.444	2.244	0.034	3.898	3.932	0.177	5.255	5.432	0.278	4.261	4.539	-0.291	6.256	5.965	0.4	9.226	9.626	0.392	9.134	9.526	0.754	11.258	12.012	0.494	11.067	11.561	1.15	12.063	13.213	0.505	14.019	14.524	-0.155	2.366	2.211
2	15	-0.154	1.558	1.404	-0.035	2.258	2.223	-0.159	3.756	3.597	-0.178	5.152	4.974	-0.22	4.183	3.963	0.204	5.419	5.623	-0.06	9.087	9.027	-0.103	8.968	8.865	0.949	10.006	10.955	0.493	10.126	10.619	0.383	11.022	11.405	-1.047	14.163	13.116	-0.332	2.286	1.954
2	16	-0.137	1.473	1.336	-0.159	2.347	2.188	0.12	3.693	3.813	-0.202	5.13	4.928	0.199	4.232	4.431	0.367	5.249	5.616	-0.007	9.157	9.15	-0.226	9.247	9.021	0.841	10.691	11.532	-0.353	10.781	10.428	0.169	11.729	11.898	-0.073	13.989	13.916	0.071	2.216	2.287
2	17	-0.001	1.347	1.346	-0.004	2.246	2.242	0.138	3.432	3.57	-0.121	5.012	4.891	-0.22	4.223	4.003	0.275	5.368	5.643	0.179	9.024	9.203	0.19	9.031	9.221	0.598	11.205	11.803	0.644	11.235	11.879	-0.022	11.625	11.603	0.196	13.126	13.322	0.226	2.172	2.398
2	18	0.027	1.512	1.539	0.054	2.128	2.182	0.159	3.834	3.993	0.301	5.248	5.549	0.008	4.078	4.086	0.201	5.312	5.513	0.208	9.218	9.426	0.053	9.256	9.309	0.708	11.504	12.212	0.334	11.065	11.399	0.672	11.259	11.931	0.354	13.577	13.931	-0.435	2.45	2.015
2	19	-0.013	1.429	1.416	-0.251	2.467	2.216	0	3.806	3.806	-0.005	5.387	5.382	0.038	4.564	4.602	-0.155	6.198	6.043	0.463	9.361	9.824	0.318	9.364	9.682	-0.277	12.172	11.895	1.563	10.295	11.858	0.261	12.042	12.303	1.3	13.673	14.973	0.012	2.246	2.258
